# Supplementary material for: Investigating Antibody Reactivity to the Intestinal Microbiome in Severe Myalgic Encephalomyelitis/Chronic Fatigue Syndrome (ME/CFS): A Feasibility Study
Source: Int J Mol Sci. 2023 Oct 18;24(20):15316. doi: 10.3390/ijms242015316 (PMC10607161; doi:10.3390/ijms242015316)
Supplement: Supplementary file 1 [file ijms-24-15316-s001.zip]

Archive with 1 entries (1 files):
- ijms-2635016-SI.pdf
